# Supplementary material for: Self-assembly and Hydrogelation Properties of Peptides Derived from Peptic Cleavage of Aggregation-prone Regions of Ovalbumin
Source: Gels. 2022 Oct 9;8(10):641. doi: 10.3390/gels8100641 (PMC9601990; doi:10.3390/gels8100641)
Supplement: Supplementary file 1 [file gels-08-00641-s001.zip]

Archive with 2 entries (2 files):
- Figure S1_CAC determination.pdf
- Table S1_AGGRESCAN peptides.xlsx
