# Supplementary material for: Self-assembly and Hydrogelation Properties of Peptides Derived from Peptic Cleavage of Aggregation-prone Regions of Ovalbumin
Source: Gels. 2022 Oct 9;8(10):641. doi: 10.3390/gels8100641 (PMC9601990; doi:10.3390/gels8100641)
Supplement: Supplementary file 1 [file gels-08-00641-s001.zip › Table S1_AGGRESCAN peptides.xlsx]

## Sheet: Rank
Sequence	Identified in Natural_aggregates	Sequence Name	Normalized a4v Sequence Sum for 100 residues (Na4vSS):	Total Hot Spot Area (THSA):	AAT per residue (AATr):	Normalized nHS for 100 residues (NnHS):	a3v Sequence Average (a3vSA):	Number of Hot Spots (nHS):	Area of the profile Above Threshold (AAT):	Total Area (TA):	THSA per residue (THSAr):
IFYCPIAIM	1	TestSeq22	79.1	0	0.779	0	1.058	0	7.015	6.562	0
NIFYCPIAIM	1	TestSeq20	71.6	3.824	0.689	10	0.822	1	6.89	6.817	0.382
FYCPIAIM	1	TestSeq23	65.7	0	0.615	0	0.963	0	4.916	4.894	0
NIFYCPIAI	1	TestSeq19	64.7	3.824	0.615	11.111	0.812	1	5.535	5.587	0.425
NIFYCPIAIMSA	1	TestSeq21	63.6	7.401	0.617	16.667	0.658	2	7.401	7.541	0.617
NIFYCPIA	1	TestSeq18	57.1	3.824	0.531	12.5	0.686	1	4.252	4.426	0.478
VLVNAIVFKGL	1	TestSeq174	54.2	6.356	0.578	9.091	0.756	1	6.356	5.94	0.578
YCPIAIMSA	1	TestSeq24	52.8	3.577	0.493	11.111	0.624	1	4.441	4.617	0.397
LVNAIVFKGL	1	TestSeq177	46.6	4.875	0.487	10	0.672	1	4.875	4.785	0.487
VNAIVFKGL	1	TestSeq180	46.1	4.385	0.487	11.111	0.593	1	4.385	4.206	0.487
MMYQIGLF	1	TestSeq272	46	3.862	0.483	12.5	0.771	1	3.862	3.474	0.483
VNAIVFKG	1	TestSeq179	44.8	3.798	0.475	12.5	0.495	1	3.798	3.598	0.475
VNAIVFKGLW	1	TestSeq181	44	4.673	0.467	10	0.638	1	4.673	4.552	0.467
VNAIVFKGLWE	1	TestSeq182	37.4	4.673	0.425	9.091	0.451	1	4.673	4.335	0.425
VLVNAIVFKGLWEKA	1	TestSeq176	34.1	6.644	0.445	6.667	0.465	1	6.672	5.481	0.443
IVFKGLWE	1	TestSeq188	33	3.352	0.419	12.5	0.589	1	3.352	2.582	0.419
VYSFSLASRL	1	TestSeq90	32	3.953	0.421	10	0.511	1	4.211	3.244	0.395
MLVLLPDEVSGL	1	TestSeq323	30.3	4.776	0.45	8.333	0.434	1	5.406	3.383	0.398
LMAMGITDV	1	TestSeq373	27.9	2.852	0.317	11.111	0.45	1	2.852	2.481	0.317
KMKILELPFASGTMSML	1	TestSeq310	26.1	2.472	0.283	5.882	0.325	1	4.808	4.652	0.145
VNAIVFKGLWEKA	1	TestSeq183	25.5	4.673	0.362	7.692	0.308	1	4.7	3.747	0.359
KILELPFASGTMSML	1	TestSeq313	24.2	0	0.264	0	0.369	0	3.964	3.805	0
LVLLPDE	1	TestSeq324	24	0	0.523	0	0.307	0	3.662	1.719	0
IKHIATNAVLF	1	TestSeq460	23.9	2.606	0.276	9.091	0.443	1	3.033	2.462	0.237
LPFASGTMSML	1	TestSeq319	23.2	0	0.246	0	0.426	0	2.707	2.458	0
LVLLPDEVSGL	1	TestSeq325	22.7	0	0.39	0	0.391	0	4.292	2.175	0
ILELPFASGTMSM	1	TestSeq314	22.6	0	0.241	0	0.392	0	3.134	3	0
MAMGITDVFSSS	1	TestSeq375	21	2.917	0.243	8.333	0.295	1	2.917	2.801	0.243
LELPFASGTMSML	1	TestSeq317	20.6	0	0.224	0	0.358	0	2.909	2.797	0
KMKILELPFASGTMSM	1	TestSeq309	20.5	2.472	0.226	6.25	0.259	1	3.623	3.621	0.154
MAMGITDVF	1	TestSeq374	20.3	2.114	0.235	11.111	0.492	1	2.114	1.995	0.235
AMGITDVF	1	TestSeq380	19.7	1.799	0.225	12.5	0.439	1	1.799	1.635	0.225
FRVASM	1	TestSeq274	19.3	1.332	0.222	16.667	0.448	1	1.332	1.103	0.222
FCIKHIATNAVL	1	TestSeq454	18.8	2.837	0.236	16.667	0.457	2	2.837	2.258	0.236
KMKILELPFASGTM	1	TestSeq307	18.6	2.472	0.234	7.143	0.252	1	3.283	3.056	0.177
IVFKGLWEKA	1	TestSeq189	18.3	3.352	0.338	10	0.374	1	3.379	1.994	0.335
LVLLPDEVSGLEQLESIINF	1	TestSeq331	18.3	2.929	0.346	5	0.271	1	6.924	3.337	0.146
AIVFKGLWEKAFKD	1	TestSeq186	18	4.66	0.342	7.143	0.192	1	4.79	2.646	0.333
KILELPFASGTMSM	1	TestSeq312	17.6	0	0.198	0	0.297	0	2.779	2.774	0
VNAIVFKGLWEKAFKD	1	TestSeq184	17.5	4.673	0.3	6.25	0.187	1	4.803	3.27	0.292
LFRVASMASEKMKILEL	1	TestSeq273	17.5	4.978	0.293	11.765	0.267	2	4.978	2.896	0.293
KMKILELPFASGT	1	TestSeq306	17.3	2.472	0.253	7.692	0.201	1	3.283	2.775	0.19
KMKILELPFASGTMS	1	TestSeq308	16.9	2.472	0.219	6.667	0.215	1	3.283	3.002	0.165
AMVYLGAKD	1	TestSeq25	16.3	3.954	0.439	11.111	0.185	1	3.954	1.865	0.439
FCIKHIATN	1	TestSeq452	15.2	2.151	0.239	11.111	0.282	1	2.151	1.439	0.239
LPFASGTMSM	1	TestSeq318	13.9	0	0.152	0	0.33	0	1.522	1.427	0
PFASGTMSML	1	TestSeq322	13.9	0	0.182	0	0.33	0	1.821	1.442	0
VSGLEQLESIINF	1	TestSeq344	13.9	2.929	0.262	7.692	0.252	1	3.406	1.696	0.225
MAMGITDVFSSSANLSGISSA	1	TestSeq378	13.5	4.113	0.196	9.524	0.188	2	4.113	3.269	0.196
MVYLGAKD	1	TestSeq29	12.9	3.641	0.455	12.5	0.213	1	3.641	1.269	0.455
FRVASMASEKMKILELPFASGTMSM	1	TestSeq280	12.8	3.846	0.2	8	0.203	2	4.997	3.612	0.154
RVASMASEKMKILELPFASGTMSML	1	TestSeq288	12.8	2.472	0.221	4	0.188	1	5.532	3.653	0.099
LELPFASGTMSM	1	TestSeq316	12.6	0	0.144	0	0.273	0	1.724	1.766	0
LVLLPDEVSGLE	1	TestSeq326	12	0	0.333	0	0.24	0	3.995	1.44	0
MAMGITDVFSSSANL	1	TestSeq377	11.2	3.104	0.207	6.667	0.239	1	3.104	2.137	0.207
FRVASMASEKMKILELPFASGTM	1	TestSeq279	11	3.846	0.202	8.696	0.194	2	4.657	3.046	0.167
EKMKILELPFASGTMSM	1	TestSeq304	11	2.472	0.213	5.882	0.16	1	3.623	2.563	0.145
FRVASMASEKMKILEL	1	TestSeq278	10.7	3.56	0.223	12.5	0.198	2	3.56	1.761	0.223
IVFKGLWEKAFKD	1	TestSeq190	10.2	3.352	0.268	7.692	0.21	1	3.482	1.517	0.258
ASEKMKILELPFASGTMSML	1	TestSeq298	10.1	2.472	0.24	5	0.189	1	4.808	2.657	0.124
VLLPDEVSGLEQLESIINF	1	TestSeq338	10	2.929	0.261	5.263	0.213	1	4.967	1.723	0.154
LVLLPDEVSGLEQL	1	TestSeq328	9.5	0	0.285	0	0.217	0	3.995	1.272	0
ERKIKVYLPRM	1	TestSeq369	9.4	2.796	0.254	9.091	0.071	1	2.796	1.606	0.254
SEKMKILELPFASGTMSM	1	TestSeq302	8.9	2.472	0.201	5.556	0.135	1	3.623	2.242	0.137
FSLASRL	1	TestSeq91	8.6	0	0.203	0	0.379	0	1.42	0.735	0
RVASMASEKMKILELPFASGTMSM	1	TestSeq287	8.5	2.472	0.181	4.167	0.139	1	4.347	2.622	0.103
VFSSSANLSGISSA	1	TestSeq387	8.5	1.009	0.166	7.143	0.206	1	2.327	1.319	0.072
LELPFASGTM	1	TestSeq315	8.4	0	0.139	0	0.265	0	1.385	1.2	0
TQINKVVRF	1	TestSeq51	8.1	0	0.25	0	0.211	0	2.247	0.88	0
MGITDVFSSSANL	1	TestSeq382	7.6	2.307	0.177	7.692	0.208	1	2.307	1.32	0.177
VLLPDEVSGL	1	TestSeq332	7.3	0	0.233	0	0.292	0	2.335	0.561	0
IKHIATNAVL	1	TestSeq459	7.3	0.686	0.111	10	0.312	1	1.113	0.847	0.069
FCIKHIATNA	1	TestSeq453	6.8	2.151	0.223	10	0.251	1	2.229	0.96	0.215
MAMGITDVFSSSANLSGISSAESL	1	TestSeq379	6.6	3.104	0.168	4.167	0.151	1	4.028	2.221	0.129
RVASMASEKMKILELPFASGTM	1	TestSeq286	6.2	2.472	0.182	4.545	0.123	1	4.008	2.056	0.112
MASEKMKILELPFASGTMSM	1	TestSeq290	6.2	2.472	0.181	5	0.165	1	3.623	1.846	0.124
EVSGLEQLESIINF	1	TestSeq343	6	2.929	0.233	7.143	0.133	1	3.262	1.025	0.209
SEKMKILELPFASGTM	1	TestSeq301	5.8	2.472	0.205	6.25	0.114	1	3.283	1.677	0.154
GSIGAASMEFC	1	TestSeq1003	5.6	0	0.129	0	0.177	0	1.42	0.859	0
GITDVFSSSANLSGISSA	1	TestSeq384	5.6	2.998	0.167	11.111	0.121	2	2.998	1.567	0.167
EQLESIINF	1	TestSeq346	5.5	2.929	0.325	11.111	0.125	1	2.929	0.784	0.325
LQCVKEL	1	TestSeq106	5.2	0	0.14	0	0.198	0	0.982	0.456	0
VFSSSA	1	TestSeq385	5.2	0	0.22	0	0.405	0	1.318	0.5	0
LVLLPDEVSGLEQ	1	TestSeq327	4.9	0	0.307	0	0.127	0	3.995	0.761	0
GLEQLESIINF	1	TestSeq345	4.6	2.929	0.266	9.091	0.179	1	2.929	0.745	0.266
PEYLQCVKEL	1	TestSeq101	4.5	0	0.141	0	0.08	0	1.411	0.763	0
ASEKMKILELPFASGTMSM	1	TestSeq297	4.5	2.472	0.191	5.263	0.126	1	3.623	1.626	0.13
DVFKELKVHHANENIFYCPIA	1	TestSeq1013	3.8	0	0.202	0	0.09	0	4.234	1.209	0
RVASMASEKMKILEL	1	TestSeq285	3.6	2.186	0.194	6.667	0.094	1	2.91	0.771	0.146
AMVYLGAKDSTRTQINKVVRF	1	TestSeq28	3.4	3.954	0.295	4.762	0.089	1	6.201	0.661	0.188
RTQINKVVRF	1	TestSeq50	3.3	0	0.225	0	0.066	0	2.247	0.496	0
PEYLQCVKELYRGGLEPINF	1	TestSeq104	3.3	0	0.132	0	0.078	0	2.633	1.032	0
LQCVKELYRGGLEPINF	1	TestSeq109	3.3	0	0.13	0	0.126	0	2.203	0.725	0
ERKIKVYLPRMKM	1	TestSeq370	3.3	2.796	0.215	7.692	0.058	1	2.796	1.146	0.215
ASEKMKILELPFASG	1	TestSeq293	3.1	2.472	0.208	6.667	0.069	1	3.117	1.187	0.165
IIRNVLQPSSVDSQTAMVL	1	TestSeq167	2.8	0	0.182	0	0.202	0	3.453	0.666	0
PFASGTMSM	1	TestSeq321	2.5	0	0.071	0	0.214	0	0.636	0.411	0
FRVASMASE	1	TestSeq275	2.3	1.374	0.153	11.111	0.105	1	1.374	0.514	0.153
FRVASMASEKMKILE	1	TestSeq277	2.3	1.374	0.148	6.667	0.119	1	2.218	0.6	0.092
ILNQITKPNDVYSFSL	1	TestSeq77	2.1	2.685	0.208	6.25	0.202	1	3.325	0.591	0.168
IVFKGLWEKAFKDE	1	TestSeq191	2	3.352	0.249	7.143	0.094	1	3.482	0.632	0.239
VFKGLWEKA	1	TestSeq197	1.7	0	0.16	0	0.213	0	1.44	0.526	0
ITKPNDVYSFSL	1	TestSeq88	1.3	2.685	0.224	8.333	0.213	1	2.685	0.356	0.224
ITKPNDVYSFSLASRL	1	TestSeq89	1.3	3.104	0.21	6.25	0.148	1	3.362	0.76	0.194
SEKMKILEL	1	TestSeq300	1.2	2.186	0.243	11.111	0.057	1	2.186	0.392	0.243
ASEKMKILELPFASGTM	1	TestSeq295	1.1	2.472	0.193	5.882	0.105	1	3.283	1.06	0.145
ASEKMKILELPFASGTMS	1	TestSeq296	0.7	2.472	0.182	5.556	0.083	1	3.283	1.006	0.137
VFSSSANLSGISSAESLKISQ	1	TestSeq389	0.7	0	0.138	0	0.091	0	2.901	0.61	0
YAEERYPILPEYLQCVKEL	1	TestSeq97	0.6	0	0.152	0	0.099	0	2.888	0.848	0
LVLLPDEVSGLEQLE	1	TestSeq329	-0.3	0	0.266	0	0.108	0	3.995	0.195	0
GSIGAASMEF	1	TestSeq1002	-0.5	0	0.074	0	0.134	0	0.739	0.258	0
VFSSSANLSGISSAESL	1	TestSeq388	-0.5	0	0.132	0	0.15	0	2.242	0.271	0
FSSSANLSGISSA	1	TestSeq391	-0.5	1.009	0.092	7.692	0.099	1	1.196	0.239	0.078
ASEKMKILELPFASGT	1	TestSeq294	-1	2.472	0.205	6.25	0.055	1	3.283	0.779	0.154
PEYLQCVKE	1	TestSeq100	-1.1	0	0.127	0	-0.065	0	1.144	0.263	0
VMEERKIKVYLPRM	1	TestSeq363	-1.1	2.796	0.2	7.143	0.133	1	2.796	0.335	0.2
LVLLPDEVSGLEQLES	1	TestSeq330	-1.2	0	0.25	0	0.083	0	3.995	-0.043	0
RDILNQITKPNDVYSFSLASRL	1	TestSeq73	-1.3	3.104	0.182	4.545	-0.002	1	4.002	0.404	0.141
VLQPSSVDSQTAMVL	1	TestSeq173	-1.3	0	0.159	0	0.183	0	2.382	-0.174	0
GITDVFSSSANL	1	TestSeq383	-1.3	1.989	0.166	8.333	0.15	1	1.989	0.435	0.166
PEYLQCVKELYRGG	1	TestSeq102	-1.4	0	0.133	0	-0.025	0	1.855	0.374	0
RDILNQITKPNDVYSFSL	1	TestSeq72	-1.9	2.685	0.185	5.556	0.008	1	3.325	-0.001	0.149
SRLYAEERYPIL	1	TestSeq92	-2	0	0.121	0	0.078	0	1.45	-0.251	0
RVASMASEKMKIL	1	TestSeq283	-2	0	0.159	0	0.111	0	2.073	-0.067	0
IKHIATN	1	TestSeq457	-2.3	0	0.061	0	0.026	0	0.427	0.029	0
CIKHIATN	1	TestSeq455	-2.4	0	0.103	0	0.098	0	0.826	0.14	0
YAEERYPILPEYLQCVKE	1	TestSeq96	-2.5	0	0.146	0	0.028	0	2.621	0.348	0
KELKVHHANENIFYCPIA	1	TestSeq15	-2.6	0	0.208	0	0.021	0	3.737	0.123	0
LQCVKELYRGG	1	TestSeq107	-2.6	0	0.13	0	0.021	0	1.426	0.067	0
VNAIVFKGLWEKAFKDED	1	TestSeq185	-2.9	4.673	0.267	5.556	-0.015	1	4.803	0.476	0.26
LINSWVESQTNGIIRNVLQPSSVD	1	TestSeq136	-3	1.646	0.136	4.167	0.041	1	3.258	-0.064	0.069
VLLPDEVSGLE	1	TestSeq333	-3	0	0.185	0	0.137	0	2.038	-0.174	0
LINSWVESQTNGIIRN	1	TestSeq135	-3.2	0.663	0.124	6.25	0.025	1	1.99	-0.22	0.041
IIRNVLQPSSVD	1	TestSeq161	-3.3	0	0.11	0	0.14	0	1.314	0.064	0
VLLPDEVSGLEQL	1	TestSeq335	-3.4	0	0.157	0	0.127	0	2.038	-0.343	0
ILNQITKPNDVYSF	1	TestSeq76	-3.7	0	0.173	0	0.153	0	2.427	-0.474	0
LYAEERYPIL	1	TestSeq93	-3.7	0	0.124	0	0.247	0	1.236	-0.429	0
PEYLQCVKELYRGGLE	1	TestSeq103	-3.7	0	0.12	0	-0.024	0	1.921	0.006	0
NQITKPNDVYSFSLASRL	1	TestSeq84	-4.6	3.104	0.187	5.556	-0.009	1	3.362	-0.107	0.172
IIRNVLQPSSVDSQTAMV	1	TestSeq166	-4.6	0	0.116	0	0.137	0	2.08	-0.554	0
VMEERKIKVYLPRMKM	1	TestSeq364	-4.8	2.796	0.175	6.25	0.116	1	2.796	-0.125	0.175
AIVFKGLWEKAFKDED	1	TestSeq187	-5	4.66	0.299	6.25	-0.035	1	4.79	-0.148	0.291
LPDEVSGLEQLESIINF	1	TestSeq341	-5	2.929	0.192	5.882	0.063	1	3.262	-0.457	0.172
TSVNVHSSLRDILNQITKPNDVYSF	1	TestSeq63	-5.2	0	0.144	0	0.01	0	3.609	-0.942	0
LQCVKELYRGGLE	1	TestSeq108	-5.3	0	0.115	0	0.015	0	1.491	-0.301	0
FSSSANLSGISSAESLKISQ	1	TestSeq393	-5.5	0	0.088	0	0.016	0	1.77	-0.47	0
GTSVNVHSSL	1	TestSeq61	-5.6	0	0.086	0	0.066	0	0.861	-0.147	0
TQAMPFRVTE	1	TestSeq245	-5.6	0	0.126	0	-0.031	0	1.26	0.068	0
VMEERKIKVYL	1	TestSeq362	-5.7	2.557	0.232	9.091	0.23	1	2.557	-0.44	0.232
RVASMASEKMKILE	1	TestSeq284	-5.9	0	0.112	0	0.002	0	1.568	-0.39	0
ITKPNDVYSFS	1	TestSeq87	-6.1	0	0.167	0	0.107	0	1.835	-0.471	0
NVMEERKIKVYLPRMKM	1	TestSeq361	-6.1	2.796	0.164	5.882	0.032	1	2.796	-0.397	0.164
NQITKPNDVYSFSL	1	TestSeq83	-6.2	2.685	0.192	7.143	0.002	1	2.685	-0.511	0.192
VYLGAKDSTRTQINKVVRF	1	TestSeq38	-6.3	0	0.223	0	0.053	0	4.244	-1.291	0
ASEKMKILEL	1	TestSeq292	-6.3	2.186	0.219	10	0.048	1	2.186	-0.225	0.219
VYLGAKD	1	TestSeq30	-6.4	0	0.285	0	0.114	0	1.997	-0.086	0
SLKISQAVHAAHA	1	TestSeq416	-6.4	0	0.096	0	-0.013	0	1.254	-0.401	0
ESLKISQAVHAA	1	TestSeq405	-6.8	0	0.097	0	-0.042	0	1.16	-0.245	0
RDILNQITKPNDVYSFS	1	TestSeq71	-6.9	0	0.146	0	-0.072	0	2.475	-0.828	0
WVESQTNGIIRNVLQPSSV	1	TestSeq143	-6.9	1.646	0.102	5.263	0.064	1	1.931	-0.835	0.087
ITKPNDVYSF	1	TestSeq86	-7	0	0.179	0	0.147	0	1.787	-0.709	0
FCFDVFKELKVHHANE	1	TestSeq1004	-7.2	2.451	0.185	6.25	0.032	1	2.963	-0.425	0.153
STRTQINKVVRF	1	TestSeq48	-7.4	0	0.187	0	0.017	0	2.247	-0.587	0
FKGLWEKA	1	TestSeq198	-7.4	0	0.083	0	0.041	0	0.661	-0.211	0
RDILNQITKPNDVYSF	1	TestSeq70	-7.5	0	0.152	0	-0.058	0	2.427	-1.065	0
MEERKIKVYLPRM	1	TestSeq365	-7.5	2.796	0.215	7.692	0.021	1	2.796	-0.224	0.215
EERKIKVYLPRM	1	TestSeq367	-7.5	2.796	0.233	8.333	-0.053	1	2.796	0.021	0.233
FRVASMASEKM	1	TestSeq276	-7.8	1.374	0.125	9.091	0.084	1	1.374	-0.42	0.125
EKLTEWTSSNVMEERKIKVYLPRM	1	TestSeq356	-7.8	2.796	0.129	4.167	-0.07	1	3.099	-1.11	0.117
SSSANLSGISSA	1	TestSeq394	-7.9	1.009	0.084	8.333	-0.039	1	1.009	-0.485	0.084
TSVNVHSSL	1	TestSeq62	-8.1	0	0.096	0	0.132	0	0.861	-0.258	0
MPFRVTEQ	1	TestSeq253	-8.2	0	0.128	0	-0.015	0	1.027	-0.231	0
FSSSANLSGISSAESL	1	TestSeq392	-8.3	0	0.069	0	0.06	0	1.111	-0.809	0
WVESQTNGIIRNVL	1	TestSeq140	-8.7	1.646	0.118	7.143	0.127	1	1.646	-0.826	0.118
NGIIRNVLQPSSVDSQTAM	1	TestSeq159	-8.7	1.438	0.091	5.263	-0.051	1	1.723	-1.159	0.076
ERKIKVYLPRMKMEE	1	TestSeq371	-8.8	2.796	0.186	6.667	-0.138	1	2.796	-0.302	0.186
SGISSAESLKISQ	1	TestSeq400	-8.8	0	0.07	0	-0.045	0	0.912	-0.639	0
EEKYNLTSVL	1	TestSeq372	-9	1.905	0.191	10	0	1	1.905	-0.446	0.191
LYRGGLEPINFQT	1	TestSeq110	-9.1	0	0.063	0	0.057	0	0.82	-0.65	0
WVESQTNGIIRNVLQ	1	TestSeq141	-9.2	1.646	0.11	6.667	0.036	1	1.646	-0.963	0.11
VLLPDEVSGLEQ	1	TestSeq334	-9.4	0	0.17	0	0.023	0	2.038	-0.854	0
TQAMPFRVTEQ	1	TestSeq246	-9.5	0	0.115	0	-0.14	0	1.26	-0.399	0
GIIRNVLQPSSVDSQTAM	1	TestSeq160	-9.7	1.336	0.09	5.556	0.019	1	1.62	-1.273	0.074
CIKHIATNA	1	TestSeq456	-9.8	0	0.1	0	0.083	0	0.903	-0.34	0
IIRNVLQPSSVDSQ	1	TestSeq162	-10.1	0	0.094	0	0.011	0	1.314	-0.814	0
YAEERYPILPEY	1	TestSeq95	-10.2	0	0.085	0	0.042	0	1.022	-0.647	0
VNVHSSL	1	TestSeq64	-10.3	0	0.06	0	0.235	0	0.422	-0.393	0
KELKVHHANENIFYCP	1	TestSeq14	-10.4	0	0.17	0	-0.088	0	2.728	-1.222	0
EERYPIL	1	TestSeq99	-10.4	0	0.177	0	-0.005	0	1.236	-0.448	0
SSSANLSGISSAESLKISQ	1	TestSeq397	-10.4	0	0.083	0	-0.075	0	1.582	-1.194	0
GSIGAASME	1	TestSeq1001	-10.6	0	0.059	0	-0.046	0	0.535	-0.484	0
MEERKIKVYLPRMKM	1	TestSeq366	-10.6	2.796	0.186	6.667	0.017	1	2.796	-0.684	0.186
IKHIATNA	1	TestSeq458	-10.6	0	0.063	0	0.018	0	0.505	-0.451	0
WVESQTNGIIRNVLQPSSVD	1	TestSeq144	-10.7	1.646	0.097	5	-0.031	1	1.931	-1.499	0.082
EERKIKVYLPRMKM	1	TestSeq368	-10.7	2.796	0.2	7.143	-0.047	1	2.796	-0.439	0.2
ANLSGISSAESL	1	TestSeq398	-10.7	0	0.077	0	0.007	0	0.924	-0.731	0
NGIIRNVLQPSSVDSQTA	1	TestSeq158	-11	1.438	0.096	5.556	-0.104	1	1.723	-1.378	0.08
AMVYLGAKDSTRTQIN	1	TestSeq26	-11.2	3.954	0.247	6.25	-0.056	1	3.954	-1.494	0.247
IVFKGLWEKAFKDEDTQAMPFRVTE	1	TestSeq196	-11.2	3.352	0.19	4	-0.033	1	4.741	-2.352	0.134
EKLTEWTSSNVMEERKIKVYL	1	TestSeq355	-11.2	2.557	0.136	4.762	-0.048	1	2.86	-1.885	0.122
YRGGLEPINF	1	TestSeq115	-11.6	0	0.078	0	0.076	0	0.778	-0.785	0
FDVFKELKVHHANENIF	1	TestSeq1006	-11.7	0	0.11	0	0.025	0	1.87	-1.813	0
KELKVHHANENIFYC	1	TestSeq13	-12	0	0.201	0	-0.072	0	3.009	-1.597	0
VESQTNGIIRNVLQPSSV	1	TestSeq151	-12	1.646	0.107	5.556	0.01	1	1.931	-1.475	0.091
ESLKISQAVH	1	TestSeq404	-12.3	0	0.105	0	-0.043	0	1.05	-0.586	0
DVFKELKVHHANENIFY	1	TestSeq1012	-12.4	0	0.113	0	-0.01	0	1.916	-1.91	0
AQCGTSVNVHSSL	1	TestSeq60	-12.6	0	0.086	0	0	0	1.123	-0.981	0
IIRNVLQPSSVDSQTAM	1	TestSeq165	-12.8	0	0.077	0	0.051	0	1.314	-1.637	0
WVESQTNGIIRNVLQPSS	1	TestSeq142	-12.9	1.646	0.107	5.556	-0.021	1	1.931	-1.591	0.091
VLLPDEVSGLEQLE	1	TestSeq336	-13	0	0.146	0	0.017	0	2.038	-1.419	0
NQITKPNDVYSFS	1	TestSeq82	-13.1	0	0.141	0	-0.104	0	1.835	-1.338	0
PFRVTEQ	1	TestSeq258	-13.1	0	0.074	0	-0.147	0	0.52	-0.582	0
VLLPDEVSGLEQLES	1	TestSeq337	-13.1	0	0.136	0	-0.003	0	2.038	-1.658	0
IVFKGLWEKAFKDED	1	TestSeq192	-13.4	3.352	0.232	6.667	-0.035	1	3.482	-1.277	0.223
RVASMASEKMKI	1	TestSeq282	-13.6	0	0.06	0	0.005	0	0.724	-1.23	0
YLGAKDSTRTQINKVVRF	1	TestSeq40	-14.2	0	0.15	0	-0.033	0	2.696	-2.512	0
WVESQTNGIIRNVLQPSSVDSQ	1	TestSeq145	-14.3	1.646	0.088	4.545	-0.098	1	1.931	-2.377	0.075
ESLKISQAVHAAHA	1	TestSeq407	-14.3	0	0.083	0	-0.113	0	1.16	-1.238	0
NQITKPNDVYSF	1	TestSeq81	-14.4	0	0.149	0	-0.088	0	1.787	-1.576	0
SSSANLSGISSAESL	1	TestSeq396	-14.7	0	0.062	0	-0.053	0	0.924	-1.533	0
LYRGGLEPINFQTAAD	1	TestSeq111	-15.2	0	0.056	0	-0.073	0	0.898	-1.724	0
ESLKISQAVHAAH	1	TestSeq406	-15.2	0	0.089	0	-0.118	0	1.16	-1.122	0
SGISSAESL	1	TestSeq399	-15.3	0	0.028	0	0.005	0	0.254	-0.978	0
DKLPGFGDSIEAQCGTSVNVHSSL	1	TestSeq57	-15.4	0	0.07	0	-0.115	0	1.691	-2.765	0
ESLKISQAVHAAHAEI	1	TestSeq409	-15.4	0	0.072	0	-0.073	0	1.16	-1.703	0
WVESQTNGIIRNVLQPSSVDSQTAM	1	TestSeq148	-15.6	1.646	0.077	4	-0.057	1	1.931	-3.2	0.066
IIRNVLQPSSVDSQTA	1	TestSeq164	-15.6	0	0.082	0	-0.002	0	1.314	-1.856	0
VYLGAKDSTRTQINKVVR	1	TestSeq37	-15.7	0	0.144	0	-0.042	0	2.595	-2.671	0
VESQTNGIIRNVLQPSSVD	1	TestSeq152	-15.7	1.646	0.102	5.263	-0.087	1	1.931	-2.138	0.087
YAEERYPIL	1	TestSeq94	-15.8	0	0.137	0	0.121	0	1.236	-1.223	0
SEKMKILE	1	TestSeq299	-15.8	0	0.105	0	-0.108	0	0.844	-0.769	0
WVESQTNGIIR	1	TestSeq138	-15.9	0	0.076	0	0.009	0	0.837	-1.558	0
WVESQTNGIIRN	1	TestSeq139	-16.2	0.663	0.055	8.333	-0.1	1	0.663	-1.655	0.055
SGISSAESLKISQAVHAAHAEINE	1	TestSeq401	-16.2	0	0.059	0	-0.146	0	1.414	-2.995	0
FDVFKELKVHHANE	1	TestSeq1005	-16.4	0	0.134	0	-0.132	0	1.87	-1.716	0
SLKISQAVHAAHAEINE	1	TestSeq417	-16.5	0	0.074	0	-0.145	0	1.254	-2.179	0
TQAMPFRVTEQESKPVQMM	1	TestSeq249	-16.6	0	0.113	0	-0.123	0	2.15	-2.687	0
IIRNVLQPSSVDSQT	1	TestSeq163	-16.7	0	0.088	0	0	0	1.314	-1.705	0
MPFRVTEQESKPVQMM	1	TestSeq257	-17.3	0	0.12	0	-0.057	0	1.918	-2.518	0
IRNVLQPSSVDSQTAM	1	TestSeq168	-17.5	0	0.047	0	-0.059	0	0.755	-2.264	0
LYRGGLEPINFQTAADQARELINSW	1	TestSeq114	-17.6	0	0.07	0	-0.097	0	1.74	-3.855	0
WVESQTNGIIRNVLQPSSVDSQTA	1	TestSeq147	-17.6	1.646	0.08	4.167	-0.098	1	1.931	-3.419	0.069
TEWTSSNVM	1	TestSeq358	-17.7	0	0.016	0	-0.009	0	0.143	-1.181	0
ESLKISQ	1	TestSeq403	-17.7	0	0.094	0	-0.137	0	0.659	-0.661	0
EKLTEWTSSNVM	1	TestSeq352	-17.9	0	0.025	0	-0.087	0	0.303	-1.636	0
IVFKGLWEKAFKDEDT	1	TestSeq193	-18.3	3.352	0.218	6.25	-0.042	1	3.482	-2.26	0.209
WVESQTNGIIRNVLQPSSVDSQT	1	TestSeq146	-18.4	1.646	0.084	4.348	-0.1	1	1.931	-3.268	0.072
VESQTNGIIRNVLQPSSVDSQ	1	TestSeq153	-19	1.646	0.092	4.762	-0.152	1	1.931	-3.016	0.078
SQTNGIIRNVLQPSSVDSQTAM	1	TestSeq157	-19.2	1.646	0.088	4.545	-0.12	1	1.931	-3.192	0.075
KGLWEKAFKD	1	TestSeq199	-19.2	0	0.013	0	-0.244	0	0.13	-1.464	0
ESKPVQMM	1	TestSeq271	-19.3	0	0.111	0	-0.099	0	0.891	-1.052	0
AGREVVGSA	1	TestSeq444	-19.5	0	0.082	0	-0.1	0	0.734	-1.072	0
LKISQAVHAAHAEINE	1	TestSeq420	-19.6	0	0.056	0	-0.136	0	0.897	-2.536	0
IVFKGLWEKAFKDEDTQAM	1	TestSeq195	-19.7	3.352	0.183	5.263	-0.054	1	3.482	-3.482	0.176
VESQTNGIIRNVLQPSSVDSQTAM	1	TestSeq155	-19.8	1.646	0.08	4.167	-0.103	1	1.931	-3.839	0.069
KLPGFGD	1	TestSeq58	-20	0	0.052	0	-0.148	0	0.366	-0.849	0
LYRGGLEPINFQTAADQARELINS	1	TestSeq113	-20	0	0.055	0	-0.145	0	1.328	-4.3	0
PFRVTEQESKPVQMM	1	TestSeq261	-20.2	0	0.094	0	-0.121	0	1.411	-2.87	0
VYLGAKDSTRTQINKV	1	TestSeq36	-20.3	0	0.13	0	-0.069	0	2.086	-3.159	0
RVASMASEKM	1	TestSeq281	-20.3	0	0.072	0	-0.083	0	0.724	-1.41	0
ESLKISQAVHAAHAE	1	TestSeq408	-20.5	0	0.077	0	-0.199	0	1.16	-2.141	0
ESLKISQAVHAAHAEINEA	1	TestSeq411	-20.5	0	0.061	0	-0.206	0	1.16	-3.052	0
EKLTEWTSSNVME	1	TestSeq353	-20.7	0	0.023	0	-0.189	0	0.303	-2.052	0
RDILNQITKPNDVYS	1	TestSeq69	-20.8	0	0.043	0	-0.179	0	0.64	-2.638	0
DKLPGFG	1	TestSeq52	-21	0	0.052	0	-0.148	0	0.366	-0.942	0
LINSWVESQTNG	1	TestSeq134	-21.1	0	0.111	0	-0.058	0	1.327	-1.874	0
LGAKDSTRTQINKVVRF	1	TestSeq42	-21.2	0	0.132	0	-0.103	0	2.247	-3.367	0
VFKELKVHHANENIF	1	TestSeq4	-21.3	0	0.034	0	0.034	0	0.512	-2.833	0
VLQPSSVDSQ	1	TestSeq169	-21.4	0	0.024	0	-0.095	0	0.243	-1.653	0
SAESLKISQ	1	TestSeq402	-21.6	0	0.073	0	-0.143	0	0.659	-1.245	0
YRGGLEPINFQTAADQARELINSW	1	TestSeq118	-21.7	0	0.07	0	-0.159	0	1.674	-4.495	0
KISQAVHAAHAEI	1	TestSeq423	-21.7	0	0.039	0	-0.065	0	0.502	-2.175	0
KLPGFGDSIE	1	TestSeq59	-21.8	0	0.057	0	-0.092	0	0.568	-1.517	0
KDSTRTQINKVVRF	1	TestSeq47	-21.9	0	0.161	0	-0.183	0	2.247	-2.587	0
EKLTEWTSSNVMEE	1	TestSeq354	-21.9	0	0.022	0	-0.276	0	0.303	-2.389	0
ESLKISQAVHAAHAEINEAGREVVG	1	TestSeq415	-21.9	0	0.052	0	-0.178	0	1.303	-4.731	0
DVFKELKVHHANENIF	1	TestSeq1011	-22.1	0	0.032	0	-0.083	0	0.512	-3.106	0
VESQTNGIIRNVLQPSSVDSQTA	1	TestSeq154	-22.1	1.646	0.084	4.348	-0.147	1	1.931	-4.058	0.072
ESLKISQAVHAAHAEINE	1	TestSeq410	-22.1	0	0.064	0	-0.216	0	1.16	-3.016	0
ASEKMKILE	1	TestSeq291	-22.2	0	0.094	0	-0.1	0	0.844	-1.386	0
VLQPSSVDSQTAM	1	TestSeq172	-22.3	0	0.019	0	-0.018	0	0.243	-2.476	0
TQAMPFRVTEQESKPVQM	1	TestSeq248	-22.3	0	0.071	0	-0.18	0	1.281	-3.45	0
AEERYPIL	1	TestSeq98	-22.4	0	0.154	0	-0.009	0	1.236	-1.374	0
KISQAVHAAHAEINEAGREVVGSA	1	TestSeq431	-22.4	0	0.051	0	-0.186	0	1.236	-4.662	0
FEKLTEWTSSN	1	TestSeq347	-22.5	0	0.028	0	-0.163	0	0.307	-1.874	0
DVFKELKVHHAN	1	TestSeq1007	-22.7	0	0.043	0	-0.183	0	0.512	-1.952	0
QAMPFRVTEQESKPVQM	1	TestSeq251	-23	0	0.075	0	-0.181	0	1.281	-3.352	0
KISQAVHAAH	1	TestSeq422	-23.2	0	0.05	0	-0.121	0	0.502	-1.594	0
PINFQTAADQARELINS	1	TestSeq119	-23.4	0	0.056	0	-0.216	0	0.95	-3.744	0
FRVTEQESKPVQMM	1	TestSeq263	-23.4	0	0.088	0	-0.106	0	1.23	-3.16	0
DKLPGFGDSI	1	TestSeq55	-23.5	0	0.057	0	-0.134	0	0.568	-1.644	0
QARELINSW	1	TestSeq133	-23.7	0	0.093	0	-0.142	0	0.841	-1.438	0
KISQAVHAAHAEIN	1	TestSeq424	-23.7	0	0.036	0	-0.153	0	0.502	-2.627	0
KELKVHHANENIFY	1	TestSeq12	-24.1	0	0.101	0	-0.12	0	1.419	-2.996	0
AVHAAHAEINEAGREVVGSA	1	TestSeq439	-24.1	0	0.042	0	-0.191	0	0.845	-4.294	0
RDILNQITKPNDVY	1	TestSeq68	-24.2	0	0.046	0	-0.171	0	0.64	-2.824	0
MPFRVTEQESKPVQM	1	TestSeq256	-24.2	0	0.07	0	-0.121	0	1.049	-3.281	0
IVFKGLWEKAFKDEDTQA	1	TestSeq194	-24.3	3.352	0.193	5.556	-0.108	1	3.482	-3.856	0.186
YRGGLEPINFQTAADQARELINS	1	TestSeq117	-24.4	0	0.055	0	-0.211	0	1.263	-4.941	0
AKDSTRTQINKVVRF	1	TestSeq46	-24.5	0	0.15	0	-0.173	0	2.247	-3.181	0
RDILNQITKPN	1	TestSeq65	-24.5	0	0.058	0	-0.301	0	0.64	-1.969	0
EKLTEWTSS	1	TestSeq349	-24.7	0	0.018	0	-0.249	0	0.16	-1.711	0
EKLTEWTSSNV	1	TestSeq351	-25	0	0.015	0	-0.177	0	0.16	-2.14	0
AVHAAHAEI	1	TestSeq432	-25	0	0.012	0	-0.023	0	0.111	-1.806	0
VYLGAKDSTRTQI	1	TestSeq33	-25.1	0	0.154	0	-0.036	0	1.997	-3.025	0
VESQTNGIIRN	1	TestSeq150	-25.4	0.663	0.06	9.091	-0.203	1	0.663	-2.294	0.06
LPDEVSGL	1	TestSeq339	-25.4	0	0.079	0	-0.007	0	0.631	-1.618	0
ASVSEEFRADHPFL	1	TestSeq449	-25.9	0	0.027	0	-0.103	0	0.379	-3.366	0
VYLGAKDSTRT	1	TestSeq31	-26	0	0.182	0	-0.096	0	1.997	-2.568	0
VESQTNGIIR	1	TestSeq149	-26	0	0.084	0	-0.093	0	0.837	-2.197	0
MPFRVTEQE	1	TestSeq254	-26.4	0	0.114	0	-0.17	0	1.027	-1.636	0
VYLGAKDSTRTQIN	1	TestSeq34	-26.5	0	0.143	0	-0.126	0	1.997	-3.445	0
KISQAVHAAHAEINEAGREVVG	1	TestSeq430	-26.5	0	0.029	0	-0.187	0	0.644	-5.203	0
KISQAVHAAHAEINEA	1	TestSeq426	-26.6	0	0.031	0	-0.224	0	0.502	-3.523	0
VLQPSSVDSQTA	1	TestSeq171	-26.8	0	0.02	0	-0.095	0	0.243	-2.696	0
FKELKVHHANENIF	1	TestSeq6	-26.9	0	0.001	0	-0.078	0	0.015	-3.394	0
SLKISQAVHAAHAEINEAGRE	1	TestSeq418	-27.4	0	0.06	0	-0.271	0	1.254	-4.968	0
KGLWEKAFKDEDTQAMPFRVTE	1	TestSeq204	-27.5	0	0.063	0	-0.273	0	1.39	-5.333	0
PFRVTEQESKPVQM	1	TestSeq260	-27.8	0	0.039	0	-0.195	0	0.542	-3.633	0
TQAMPFRVTEQESKPVQ	1	TestSeq247	-28	0	0.074	0	-0.244	0	1.26	-4.024	0
GAKDSTRTQINKVVRF	1	TestSeq45	-28.1	0	0.14	0	-0.196	0	2.247	-3.96	0
AGREVVGSAEAGVD	1	TestSeq446	-28.3	0	0.052	0	-0.223	0	0.734	-3.027	0
DKLPGFGDS	1	TestSeq54	-28.5	0	0.041	0	-0.352	0	0.366	-1.867	0
ILNQITKPNDV	1	TestSeq75	-28.6	0	0.058	0	-0.043	0	0.64	-2.557	0
EKLTEW	1	TestSeq348	-28.6	0	0.001	0	-0.249	0	0.003	-1.319	0
DKLPGFGDSIE	1	TestSeq56	-28.7	0	0.052	0	-0.251	0	0.568	-2.339	0
KISQAVHAAHAEINE	1	TestSeq425	-28.9	0	0.033	0	-0.237	0	0.502	-3.488	0
ITKPNDVYS	1	TestSeq85	-29	0	0	0	-0.031	0	0	-2.281	0
VYLGAKDSTRTQINK	1	TestSeq35	-29.1	0	0.133	0	-0.18	0	1.997	-4.017	0
FQTAADQARELINSW	1	TestSeq123	-29.1	0	0.061	0	-0.188	0	0.92	-3.966	0
LPDEVSGLEQL	1	TestSeq340	-29.1	0	0.03	0	-0.12	0	0.333	-2.522	0
VFKELKVHHANE	1	TestSeq2	-29.2	0	0.043	0	-0.147	0	0.512	-2.735	0
VLQPSSVDSQT	1	TestSeq170	-29.3	0	0.022	0	-0.1	0	0.243	-2.544	0
AVHAAHAEINEAGREVVG	1	TestSeq438	-29.3	0	0.014	0	-0.194	0	0.253	-4.835	0
DVFKELKVHHANE	1	TestSeq1008	-29.5	0	0.039	0	-0.277	0	0.512	-3.009	0
RDILNQITKPNDV	1	TestSeq67	-29.5	0	0.049	0	-0.273	0	0.64	-3.148	0
EDTQAMPFRVTEQESKPVQMM	1	TestSeq244	-29.5	0	0.102	0	-0.266	0	2.15	-5.289	0
DKLPGFGD	1	TestSeq53	-29.6	0	0.046	0	-0.359	0	0.366	-1.67	0
PDEVSGLEQL	1	TestSeq342	-29.9	0	0.033	0	-0.27	0	0.333	-2.356	0
EDTQAMPFRVTE	1	TestSeq240	-30.1	0	0.105	0	-0.297	0	1.26	-2.534	0
QESKPVQMM	1	TestSeq270	-30.5	0	0.099	0	-0.224	0	0.891	-2.142	0
LKISQAVHAAHAEINEAGRE	1	TestSeq421	-30.5	0	0.045	0	-0.27	0	0.897	-5.324	0
AVHAAHAEINEA	1	TestSeq434	-30.8	0	0.009	0	-0.246	0	0.111	-3.155	0
VFKELKVHHANENI	1	TestSeq3	-30.9	0	0.037	0	-0.089	0	0.512	-3.681	0
AGREVVGSAE	1	TestSeq445	-30.9	0	0.073	0	-0.231	0	0.734	-2.091	0
DVFKELKVHHANENI	1	TestSeq1010	-31.1	0	0.034	0	-0.206	0	0.512	-3.955	0
MPFRVTEQESKPVQ	1	TestSeq255	-31.2	0	0.073	0	-0.195	0	1.027	-3.855	0
EDTQAMPFRVTEQ	1	TestSeq241	-31.5	0	0.097	0	-0.369	0	1.26	-3.001	0
QARELINS	1	TestSeq132	-31.6	0	0.054	0	-0.289	0	0.43	-1.883	0
ESLKISQAVHAAHAEINEAGRE	1	TestSeq414	-31.6	0	0.053	0	-0.323	0	1.16	-5.805	0
LKVHHANENIF	1	TestSeq17	-31.8	0	0.001	0	-0.045	0	0.015	-3.22	0
FRVTEQESKPVQM	1	TestSeq262	-31.9	0	0.028	0	-0.184	0	0.361	-3.923	0
VYLGAKDSTRTQ	1	TestSeq32	-32.1	0	0.166	0	-0.191	0	1.997	-3.446	0
KISQAVHAAHAEINEAG	1	TestSeq427	-32.3	0	0.03	0	-0.243	0	0.502	-4.503	0
LYRGGLEPINFQTAADQARE	1	TestSeq112	-32.4	0	0.045	0	-0.254	0	0.898	-5.521	0
FRADHPFL	1	TestSeq450	-32.6	0	0.039	0	0.051	0	0.313	-2.235	0
NQITKPNDVYS	1	TestSeq80	-33.1	0	0	0	-0.256	0	0	-3.148	0
EKLTEWTSSN	1	TestSeq350	-33.6	0	0.016	0	-0.355	0	0.16	-2.595	0
AVHAAHAEINE	1	TestSeq433	-34.3	0	0.01	0	-0.265	0	0.111	-3.12	0
EINEAGREVVGSAEAGVD	1	TestSeq443	-34.4	0	0.041	0	-0.302	0	0.734	-5.264	0
EDTQAMPFRVTEQESKPVQM	1	TestSeq243	-35.4	0	0.064	0	-0.324	0	1.281	-6.052	0
KISQAVHAAHAEINEAGR	1	TestSeq428	-35.4	0	0.028	0	-0.298	0	0.502	-5.37	0
DVFKELKVHHANEN	1	TestSeq1009	-35.5	0	0.037	0	-0.35	0	0.512	-4.086	0
PFRVTEQESKPVQ	1	TestSeq259	-35.6	0	0.04	0	-0.28	0	0.52	-4.207	0
RDILNQITKPND	1	TestSeq66	-35.7	0	0.053	0	-0.429	0	0.64	-3.364	0
WEKAFKDEDTQAMPFRVTE	1	TestSeq210	-35.7	0	0.072	0	-0.311	0	1.362	-5.904	0
KAFKDEDTQAMPFRVTE	1	TestSeq220	-35.8	0	0.074	0	-0.326	0	1.26	-5.356	0
RVTEQESKPVQMM	1	TestSeq266	-35.8	0	0.069	0	-0.249	0	0.891	-4.238	0
ILNQITKPND	1	TestSeq74	-36	0	0.064	0	-0.207	0	0.64	-2.773	0
TAADQARELINSW	1	TestSeq131	-36.3	0	0.065	0	-0.257	0	0.841	-4.123	0
FKDEDTQAMPFRVTEQESKPVQMM	1	TestSeq236	-36.3	0	0.09	0	-0.275	0	2.15	-7.947	0
WEKAFKDEDTQAMPFRVTEQ	1	TestSeq211	-36.4	0	0.068	0	-0.357	0	1.362	-6.371	0
KAFKDEDTQAMPFRVTEQ	1	TestSeq221	-36.5	0	0.07	0	-0.376	0	1.26	-5.823	0
EKAFKDEDTQAMPFRVTE	1	TestSeq216	-36.6	0	0.07	0	-0.386	0	1.26	-5.791	0
QTAADQARELINSW	1	TestSeq128	-36.7	0	0.06	0	-0.327	0	0.841	-4.581	0
FKELKVHHANE	1	TestSeq5	-37	0	0.001	0	-0.306	0	0.015	-3.296	0
KELKVHHANENIF	1	TestSeq11	-37	0	0.001	0	-0.219	0	0.015	-4.191	0
EKAFKDEDTQAMPFRVTEQ	1	TestSeq217	-37.2	0	0.066	0	-0.431	0	1.26	-6.258	0
AVHAAHAEINEAG	1	TestSeq435	-37.9	0	0.009	0	-0.269	0	0.111	-4.135	0
KAFKDEDTQAMPFRVTEQESKPVQM	1	TestSeq223	-38.2	0	0.051	0	-0.339	0	1.281	-8.873	0
YRGGLEPINFQTAADQARE	1	TestSeq116	-38.4	0	0.044	0	-0.34	0	0.833	-6.162	0
KISQAVHAAHAEINEAGRE	1	TestSeq429	-38.4	0	0.026	0	-0.357	0	0.502	-6.277	0
QTAADQARELINSWVESQTNG	1	TestSeq129	-39.3	0	0.07	0	-0.377	0	1.468	-7.112	0
TEWTSSN	1	TestSeq357	-40.1	0	0	0	-0.369	0	0	-2.139	0
KDEDTQAMPFRVTEQESKPVQMM	1	TestSeq239	-40.4	0	0.093	0	-0.363	0	2.15	-8.191	0
FKDEDTQAMPFRVTE	1	TestSeq229	-40.7	0	0.084	0	-0.305	0	1.26	-5.192	0
FKDEDTQAMPFRV	1	TestSeq227	-41.1	0	0.085	0	-0.231	0	1.105	-4.765	0
EDTQAMPFRVTEQESKPVQ	1	TestSeq242	-41.1	0	0.066	0	-0.389	0	1.26	-6.625	0
FKDEDTQAMPFRVTEQ	1	TestSeq230	-41.2	0	0.079	0	-0.363	0	1.26	-5.659	0
AVHAAHAEINEAGR	1	TestSeq436	-41.5	0	0.008	0	-0.338	0	0.111	-5.001	0
FKDEDTQAMPFRVTEQESKPVQM	1	TestSeq235	-41.6	0	0.056	0	-0.326	0	1.281	-8.71	0
QTAADQARELINS	1	TestSeq127	-42.5	0	0.033	0	-0.432	0	0.43	-5.027	0
EKAFKDEDTQAMPFRVTEQESKPVQ	1	TestSeq218	-43.1	0	0.05	0	-0.432	0	1.26	-9.883	0
KGLWEKAFKDED	1	TestSeq201	-43.8	0	0.011	0	-0.474	0	0.13	-4.258	0
TEQESKPVQMM	1	TestSeq269	-44	0	0.081	0	-0.326	0	0.891	-4.163	0
KELKVHHAN	1	TestSeq7	-44.4	0	0.002	0	-0.412	0	0.015	-3.037	0
AVHAAHAEINEAGRE	1	TestSeq437	-44.9	0	0.007	0	-0.41	0	0.111	-5.908	0
RVTEQESKPVQM	1	TestSeq265	-46	0	0.002	0	-0.346	0	0.022	-5.001	0
KDEDTQAMPFRVTEQESKPVQM	1	TestSeq238	-46.1	0	0.058	0	-0.421	0	1.281	-8.954	0
FKDEDTQAMPFRVTEQESKPVQ	1	TestSeq234	-46.8	0	0.057	0	-0.382	0	1.26	-9.283	0
LKVHHANE	1	TestSeq16	-47.6	0	0.002	0	-0.347	0	0.015	-3.122	0
KDEDTQAMPFRVTE	1	TestSeq237	-47.8	0	0.09	0	-0.452	0	1.26	-5.436	0
NQITKPNDV	1	TestSeq79	-48.5	0	0	0	-0.409	0	0	-3.659	0
FKDEDTQAMPFRVTEQE	1	TestSeq231	-48.9	0	0.074	0	-0.425	0	1.26	-7.064	0
WVESQTNG	1	TestSeq137	-49.4	0	0	0	-0.288	0	0	-3.309	0
KELKVHHANENI	1	TestSeq10	-49.5	0	0.001	0	-0.383	0	0.015	-5.04	0
GAKDSTRTQINKV	1	TestSeq44	-50.4	0	0.007	0	-0.403	0	0.09	-5.828	0
KGLWEKAFKDEDTQA	1	TestSeq202	-50.8	0	0.009	0	-0.474	0	0.13	-6.836	0
LGAKDSTRTQIN	1	TestSeq41	-50.9	0	0	0	-0.377	0	0	-5.521	0
KELKVHHANE	1	TestSeq8	-51.1	0	0.002	0	-0.512	0	0.015	-4.094	0
FKDEDTQAMPFRVTEQESK	1	TestSeq233	-53.4	0	0.066	0	-0.444	0	1.26	-8.878	0
KELKVHHANEN	1	TestSeq9	-56.7	0	0.001	0	-0.583	0	0.015	-5.171	0
RVTEQESKPVQ	1	TestSeq264	-56.9	0	0	0	-0.46	0	0	-5.575	0
TEQESKPVQM	1	TestSeq268	-57	0	0.002	0	-0.45	0	0.022	-4.926	0
WEKAFKDEDTQAM	1	TestSeq209	-59.5	0	0.008	0	-0.471	0	0.102	-7.034	0
NQITKPND	1	TestSeq78	-60.2	0	0	0	-0.659	0	0	-3.875	0
GAKDSTRTQIN	1	TestSeq43	-63.7	0	0	0	-0.536	0	0	-6.114	0
FQTAADQARE	1	TestSeq121	-64.4	0	0.008	0	-0.546	0	0.078	-5.633	0
WEKAFKDED	1	TestSeq206	-66.6	0	0.011	0	-0.623	0	0.102	-4.829	0
WEKAFKDEDT	1	TestSeq207	-69.2	0	0.01	0	-0.576	0	0.102	-5.812	0
WEKAFKDEDTQA	1	TestSeq208	-69.7	0	0.008	0	-0.586	0	0.102	-7.407	0
EKAFKDED	1	TestSeq212	-72.4	0	0	0	-0.83	0	0	-4.716	0
EINEAGRE	1	TestSeq442	-73.6	0	0	0	-0.691	0	0	-4.923	0
EKAFKDEDTQA	1	TestSeq214	-74.1	0	0	0	-0.733	0	0	-7.295	0
EKAFKDEDT	1	TestSeq213	-74.6	0	0	0	-0.755	0	0	-5.7	0
KAFKDEDTQA	1	TestSeq219	-76.5	0	0	0	-0.665	0	0	-6.859	0
FKDEDTQAM	1	TestSeq225	-78.3	0	0	0	-0.531	0	0	-6.322	0
QTAADQARE	1	TestSeq124	-80.2	0	0	0	-0.802	0	0	-6.248	0
FKDEDTQA	1	TestSeq224	-95.9	0	0	0	-0.711	0	0	-6.695	0
		all sequences average	-13.194	0.854	0.134	2.333	-0.037	0.324	1.826	-1.405	0.063
